# Supplementary material for: Enhancement of Carrier Mobility in Multilayer InSe Transistors by van der Waals Integration
Source: Nanomaterials (Basel). 2024 Feb 19;14(4):382. doi: 10.3390/nano14040382 (PMC10892934; doi:10.3390/nano14040382)
Supplement: Supplementary file 1 [file nanomaterials-14-00382-s001.zip]

Archive with 1 entries (1 files):
- nanomaterials-2871283-supplementary.pdf
